# Supplementary material for: Styphnolobium japonicum Fruit and Germinated Soybean Embryo Complex Extract for Postmenopausal-Symptom Relief
Source: Nutrients. 2024 Sep 28;16(19):3297. doi: 10.3390/nu16193297 (PMC11478548; doi:10.3390/nu16193297)
Supplement: Supplementary file 1 [file nutrients-16-03297-s001.zip]

Archive with 1 entries (1 files):
- nutrients-3225719-supplementary.pdf
